# Supplementary material for: Isolation, Genomics-Based and Biochemical Characterization of Bacteriocinogenic Bacteria and Their Bacteriocins, Sourced from the Gastrointestinal Tract of Meat-Producing Pigs
Source: Int J Mol Sci. 2024 Nov 14;25(22):12210. doi: 10.3390/ijms252212210 (PMC11594732; doi:10.3390/ijms252212210)
Supplement: Supplementary file 1 [file ijms-25-12210-s001.zip]

Archive with 1 entries (1 files):
- ijms-3297450-supplementary.pdf
